# Supplementary material for: Microwave Dielectric Properties and Defect Behavior of xTiO2-(1-x)SiO2 Glass
Source: Materials (Basel). 2025 Jan 13;18(2):320. doi: 10.3390/ma18020320 (PMC11766635; doi:10.3390/ma18020320)
Supplement: Supplementary file 1 [file materials-18-00320-s001.zip]

Archive with 1 entries (1 files):
- materials-3362646-supplementary.pdf
